# Supplementary material for: Orexin-A and endocannabinoids are involved in obesity-associated alteration of hippocampal neurogenesis, plasticity, and episodic memory in mice
Source: Nat Commun. 2021 Oct 21;12:6137. doi: 10.1038/s41467-021-26388-4 (PMC8531398; doi:10.1038/s41467-021-26388-4)
Supplement: Supplementary file 4 — Source Data [file 41467_2021_26388_MOESM4_ESM.xlsx]

## Sheet: Fig_1
Similar Objects
Acquisition				1.5h				24h
lean	HFD	ob/ob		lean	HFD	ob/ob		lean	HFD	ob/ob
0.05	0.07	0.056		0.6	-0.06	-0.2		0.1	0.03	0.08
0.17	0.03	0.077		0.3	0.2	-0.2		0.2	0.02	-0.25
0.05	0.14	0.11		0.3	0	0		0.11	-0.33	0
0.12	0.07	0.16		0.2	0	0.25		0.26	0.14	-1
0.04	0.14	0.16		0.33	-0.63	-0.18		0.5	0.25	0
0.1	0	0.16		0.26	0.2	0.09		0.25	0	-0.3
0.07	0.05	0.065		0.14	0.05	-0.15		0.32	0.01	0.039
0.03	0.15	0.09		0.27	0.06	0.05		0.23	0.23	0.096
0.15	0.08	0.14		0.38	0.16	0.15		0.25	0.19	-0.8
0.1	0.02	0.17		0.38	-0.38	0.3		0.3	0.2	0.1
Distinc Objects
Acquisition				1.5h				24h
lean	HFD	ob/ob		lean	HFD	ob/ob		lean	HFD	ob/ob
0.071429	0.12381	0.076923		0.52381	0.34	0.33		0.076923	0.55	0.7
-0.17647	0.143299	0.098039		0.443299	0.61	0.7		0.118039	0.7	0.21
0.1312	0.09	-0.1		0.2	0.9	0.8		0.2	0.51	0.26
-0.10256	-0.14167	-0.24		0.14167	0.6	0.715		0.24	0.61	0.66
0.0214	0.121438	0.228571		0.521438	0.53	0.72		0.428571	0.61	0.43
-0.18182	0.3	0.058537		0.6	0.3	0.19		0.658537	0.21	0.31
0.074074	-0.13704	-0.06667		0.13704	0.4	0.35		0.63667	0.11	0.46
0.25	0.044086	0.163636		0.344086	0.86	0.5		0.363636	0.67	0.41
0.03201	0.01	-0.0176		0.81	0.56	0.3		0.52	0.77	0.61
0.06	0.11	0.04		0.68	0.12	0.8		0.8	0.23	0.11

## Sheet: Fig_2
	FIG2b - Latency
	lean									HFD
1	33.667	21.167	47.5	28	27.167	69	38			31.5	28	20	53.667	30	36	34.333	32.167	64.667
2	24.5		33.333	60	38.833	58.333	60	18		22.333	44	28.5	28.167	25.667	59.167	43.333	30.5	32.833
3	7.833		16	21	7.667	23.833	48.833	24.167		17.667	12.833	13.333	18.5	45.667	55.667	27.5	38.167	4.667
4	13.5		14	8	2.667	10.833	18.167	7.333		9.167	8.833	17	4.167	5.833	44	34.5	7.167	8.167
5	26		12.167	13.333	11.5	13.833	14.667	20.5		21.667	24.5	13.667	22	27.667	10.833	55	25.167	44.667
6	15.667		21	12.333	6.833	34	11.5	10.667		6.333	23.833	27.833	12.5	25.167	32.667	19.333	9.667	9.667
	FIG2c - Path Lenght
	lean									HFD
1	3.395	5.92	3.491	4.248	3.849	7.332	5.976			4.735	4.026	1.897	7.726	2.872	3.733	4.229	4.628	8.944
2	4.952		4.763	8.621	7.807	9.005	7.46	2.994		3.895	7.29	4.97	4.07	4.191	7.349	5.926	5.964	5.655
3	0.825		2.214	3.499	1.613	3.602	4.535	4.365		3.241	2.231	3.014	3.369	7.841	3.585	3.127	7.119	0.739
4	2.549		2.099	1.19	0.839	1.803	2.768	1.371		1.507	1.246	3.407	0.607	0.631	3.412	4.687	1.071	1.199
5	2.249		1.733	2.399	2.45	1.972	1.887	4.166		3.554	3.77	2.338	3.894	4.604	1.542	7.872	4.608	6.972
6	0.853		3.477	2.179	1.451	6.977	1.847	1.939		0.94	3.535	5.078	1.665	4.041	3.943	2.657	1.651	1.298
	FIG2d - Probe Trial								Fig1f - latencyto the first goal entry			Fig 2g Path efficiency			FIG 2h Goal Crossing
	Lean			HFD					lean	HFD		lean	HFD		lean	HFD
	Target	Other		Target	Other				4.3	19.1		0.573	0.249		11	8
	46.667	17.778		67.833	10.722					10.2			0.562			10
				46.833	17.722				4.4	10.2		0.799	0.273		7	3
	61.333	12.889		29.333	23.556				8.2	9.1		0.44	0.413		7	7
	36.667	21.056		62.833	12.333				9.7	30.1		0.5	0.119		10	8
	33.333	22.222		70.333	9.889				2.7	9.1		0.815	0.584		13	6
	46	17.944		47.167	17.611				19.9	41.7		0.177	0.166		10	10
	32.333	22.611		48.333	17.222				6.2	18.7		0.552	0.178		12	8
	53.667	15.5		45.833	18					15.7			0.36			8
				47	17.611

## Sheet: Fig_3
Fig 3A				Fig 3B - DCX Density					Fig 3C - Neuro D Density					Fig 3D - DCX/PSD95					Fig 3 K - % of DCX-ir area/µm2 IML-MML
Lean	HFD	ob/ob		Lean	HFD	ob/ob			Lean	HFD	ob/ob			Lean	HFD	ob/ob			gcld				pd				md
187	191	138		182	244	256			180	311	291			17	34	24			Lean	HFD	ob/ob		Lean	HFD	ob/ob		Lean	HFD	ob/ob
188	176	138		151	229	275			176	310	293			17	40	39			3	4	7		5	7	9		2	2	9
195	172	137		179	261	265			177	307	292			14	36	34			3	3	4		3	7	6		5	14	15
193	168	137		177	227	270			161	318	291			27	29	21			2	2	7		5	10	12		3	11	14
212	170	134		145	246	276			142	309	303			16	33	25			2	2	4		4	7	12		5	15	12
205	164	135		175	274	263			156	296	287			14	38	25			2	5	4		4	10	12		7	12	13
208	167	149		174	227	245			171	300	298			20	34	40			2	3	2		2	9	7		9	13	7
206	164	148		190	255	273			166	290	305			21	39	33			4	2	6		2	7	6		8	15	6
209	163	145		193	285	252			163	297	301			27	26	21			4	4	4		4	5	8		8	13	8
204	161	149		156	281	271			166	282	286			26	31	22			3	3	6		5	10	6		5	16	6
207	160	170		184	249	256			163	301	299			13	28	24			5	2	3		3	5	12		8	9	12
205	188	161		153	226	238			162	284	305			15	43	39			3	2	4		4	9	7		9	16	7
204	185	157		168	233	238			177	301	302			27	34	29			5	3	4		3	10	15		4	10	13
235	183	155		165	248	277			149	283	303			22	40	31			4	5	2		5	6	12		5	11	10
227	184	144		162	268	279			183	292	302			28	41	28			4	3	2		4	7	7		9	15	7
230	181	140		174	259	264			187	316	291			12	23	31			3	3	2		3	6	9		2	16	9
175	178	142		171	268	248			182	280	294			21	43	38			2	2	5		5	5	16		6	10	13
166	148	140		191	280	258			152	307	289			28	29	35			4	4	4		3	7	6		9	13	6
166	144	175		165	284	266			155	293	288			17	38	30			5	2	5		3	7	13		8	9	16
186	141	177		185	249	283			150	288	295			13	39	38			3	2	4		2	6	13		9	2	11
197	201	178		175	243	250			183	281	289			20	34	30			2	2	5		4	5	13		5	8	11
178	198	185		156	236	235			140	304	303			18	36	26			3	4	3		2	8	8		8	9	8
171	194	183		161	284	270			177	297	300			15	38	40			2	4	4		2	6	15		5	11	13
170	139	179		185	240	263			152	302	288			28	25	32			2	3	4		2	10	8		8	12	8
169	155	190		171	255	235			167	307	298			22	41	29			3	4	9		4	9	10		6	7	3
192	156	174		167	229	284			160	286	290			19	26	20			2	5	5		4	8	7		6	2	7
223	159	170		168	254	264			167	320	292			12	35	21			3	3	4		3	6	12		9	15	10
225	157	170		180	233	280			163	301	303			18	23	28			4	3	3		4	6	8		6	8	8
222	155	194		189	245	248			145	305	292			18	23	29			3	3	5		3	7	8		6	11	9
214	200	187		182	238	278			161	298	292			21	41	31			4	5	9		2	10	8		4	9	8
																			5	2	5		5	9	11		5	5	11

## Sheet: Fig_4
	Fig 4 C -D - LTP lean vs obob in slices			Fig 4 G/H - LTP Lean HFD vs obob in vivo
	lean	ob/ob		Lean	HFD	obob
	102.019	116.597		306.127	107.237	67.495
	106.516	170.8		256.036	108.578	93.495
	118.021	75.762		257.309	79.2394	93.495
	130.416	173.588		218.418	80.987	147.84
	160.564	74		219.191		116.568
	139.702	137
	107.439	258
	87.3968
	112.843
	140.286

## Sheet: Fig_5
Fig 5A - OxA pm/mg							Fig 5 C/D - LTP					Fig 5h - % of colocalizing area/µm2 DCX-ir IML-MML												FIG5i - % of OxA-ir area/µm2 IML-ML					Fig5j - % of CB1/VGluT1-ir area /µm2 VGluT1-ir IML-MML
Lean		HFD	ob/ob				lean	100nM Ox	200nM Ox	200+SB		CB1				OxA				Cb1/oxA
veh	OxA	veh	veh	lep			102.019	148.324	82.0126	129.79		Lean	HFD	ob/ob		Lean	HFD	ob/ob		Lean	HFD	ob/ob		Lean	HFD	ob/ob			Lean	HFD	ob/ob
4.12469	10.1726	9.03	12.0635	4.04631			106.516	145.051	118.724	74.9116		37	61	46		23	29	44		2	0	2		13	81	81			78	70	89
5.14464	9.16633	9.6	12.0625	5.05844			118.021	124.186	57.8499	145.133		20	24	66		15	47	51		1	1	3		12	46	79			76	68	63
5.07705	10.0646	9.1	11.065	6.06375			130.416	101.018	110.308	122.528		61	24	57		16	48	48		0	0	2		11	29	55			74	74	82
4.09762	11.0536	10	10.0722	4.05251			160.564	113.376	112.5	116.233		22	61	27		23	50	29		0	2	0		6	86	52			82	78	94
4.12111	9.03764	10.6	12.0621	4.04057			139.702	95.5122	87.5124	148.83		51	47	61		19	35	39		1	2	1		24	47	43			81	93	69
4.12347	9.03511	12.3	11.0531	5.04835			107.439	90.971	87.6027	90.4945		47	63	23		17	51	46		2	1	2		10	56	36			70	85	96
5.10053	10.0549	11.5	12.0474	6.06533			87.3968	116	114.576	118.137		60	44	31		10	43	55		2	0	3		23	42	89			81	73	81
5.08622	10.0492	9.2	9.05698	5.04628			112.843		111.77	130.261		61	29	24		28	48	27		1	3	2		6	83	47			60	88	80
4.2437	10.1895	10.02	10.0672	4.09441			140.286		58.5819	111.623		37	31	58		19	49	33		0	3	3		21	82	89			78	73	63
5.15802	10.1727	10.09	10.0638	4.09568					69.7507	89.5284		30	24	57		19	27	52		1	1	1		14	71	61			66	84	74
6.138	9.16511	11.6	11.0724	5.07751								58	47	63		9	28	34		1	3	2		13	32	62			71	69	70
4.1667	10.2593	11.3	12.0916	4.0636								55	27	55		6	27	56		2	3	1		25	23	22			85	80	88
6.14512	9.30027	12.4	9.02036	7.06271								24	66	44		18	55	37		0	3	0		14	86	81			62	71	64
5.11726	9.19832	12.09	11.0389	6.06482								25	49	67		18	37	28		1	0	1		13	24	77			76	71	66
4.18543	12.1457	12	11.5192	6.06297								31	63	36		4	31	35		2	0	3		11	86	71			77	77	65
6.15008	10.181	12.6	12.0093	4.06657								19	47	20		8	25	27		2	0	0		12	53	21			82	94	79
5.18954	10.181	10	10.1506	5.69395								36	56	37		9	26	43		2	3	0		16	39	71			84	70	93
4.17272	11.2607	10	10.0886	5.31929								21	30	60		11	44	42		2	2	3		19	49	74			81	95	69
5.16511	10.2195	10.5	12.1454	4.77116								36	20	51		3	46	46		2	0	3		8	62	36			79	71	94
4.25934	10.0985	9	11.1736	5.58648								52	36	47		4	35	55		1	2	1		12	73	43			64	80	66
4.30027	11.0521	9	11.0795	4.10175								18	59	63		24	52	33		0	1	3		7	51	31			63	90	62
												19	37	45		27	45	51		0	2	0		17	31	59			78	75	82
												41	24	51		10	34	39		2	1	1		18	43	63			73	78	96
												43	42	50		19	45	56		1	0	3		14	72	65			79	88	69
												38	17	51		12	34	38		0	1	0		15	31	75			80	69	79
												36	50	25		28	46	36		0	1	0		6	32	58			83	73	84
												31	58	45		7	54	39		2	1	0		25	83	85			65	91	70
												36	36	28		11	45	31		2	2	0		22	81	53			62	74	68
												53	64	64		11	42	43		0	3	0		25	54	69			64	68	61
												53	45	39		19	44	38		0	1	1		7	67	69			71	82	77

## Sheet: Fig_6
Fig 6 a - 2AG
lean			HFD		ob/ob
Veh	OxA	SB+OxA	Veh	SB	Veh	SB
5.13	12.07	6.63	22.07	8.07	21.07	7.13
2.29	11.06	5.29	19.06	4.06	18.46	6.99
2.71	12.96	4.72	19.96	7.66	16.66	8.42
5.06	12.86	4.08	22.16	9.16	23.16	8.78
1.56	14.24	3.59	20.14	7.64	18.14	9.59
4.27	20.38	3.95	20.48	6.98	17.68	8.25
2.2	19.38	2.76	17.08	8.98	19.08	7.26
2.25	9.58	2.99	18.58	9.88	16.58	8.69

## Sheet: Fig_7
Fig7b - LTP
Control	200nM Ox + AM251	200nMOx + O-7460	ACEA
102.019	177.211	157.806	113.02
106.516	190.199	126.625	97.2
118.021	99.1059	141.369	94.3
130.416	183.867	82.9116	87.5
160.564	120.147	145.78	87.69
139.702	123.051	116.971	83.25
107.439	84.4955	76.4644	86.124
87.3968	108.02		57.145
112.843			56.256
140.286
Fig7d - LTP				Fig7f- LTP
HFD	SB	AM251		ob/ob	SB	AM251
107.237	273.612	100.198		67.495	178.994	178.994
108.578	125.251	102.252		93.495	165.631	165.631
79.2394	194.874	117.398		93.495	179.867	179.867
80.987	188.876	117.923		147.84	171.594	171.594
				116.568
Fig 7m - Protein expression level
lean	ob/ob	ob/ob + lept	HFD	HFD + lept
0.789909	0.284675	0.676453	0.904634	0.787728
1.22473	0.278349	0.556698	0.618553	0.556698
0.985355	0.228009	0.77774	0.715514	0.78143

## Sheet: Fig_8
Fig 8B				Fig 8C				Fig 8D
Lean	HFD	ob/ob		Lean	HFD	ob/ob		Lean	HFD	ob/ob
0.17	0.06	0.17		0.1	0.17	0.33		0.46	0.23	0
0.07	0.12	0.2		1	0.16	0.5		0	-0.17	-0.33
0.023	0.07	0.14		0.5	0.22	0.33		0.4	-0.1	-0.33
0.16	0.11	0.01		0.11	0.5	0.33		0.2	-0.14	-0.33
0.1058	0.14	0		0.4275	0.93	0.42		0.265	0.13	0.27
0.2	0.02	0.15		1.3	0.39	1		0.01	0	0
0.01	0.05	0.05		0.33	0.25	0.4		0.56	0.05	0.2
0.09	0.09	0.06		0.18	0.45	0.2		0.37	0.02	0
0.1	0.01	0.0975		0.3	0.15	0.4388		0.16	0.3	-0.065
0.29	0.05	0.23		0.62	0.4	0.29		0.5	-0.1	0.11

## Sheet: Suppl Fig 1
Fig SuP 1 A Transition				Fig SuP 1B Time n light				Fig SuP 1C Latency					Fig SuP 1e travel distance					Fig SuP 1f Visit to central area				Fig SuP 1g time in the central area				Fig SuP 1i traveled distance in obob			Fig SuP 1j time in the center			Fig SuP 1K Visit to the central are
Lean	ob/ob	HFD		Lean	ob/ob	HFD		Lean	ob/ob	HFD			Lean	ob/ob	ob/ob 2w	HFD		Lean	ob/ob	HFD		Lean	ob/ob	HFD		1° open field	2° open field after habituation		1° open field	2° open field after habituation		1° open field	2° open field after habituation
60	16	50		465	75	229		20	60	3			52	18.43	26.2	50.42		29	1	22		30.62	0.19	23.37		18.43	26.2		0.19	8.38		1	5
57	3	64		315	20	302		15	51	7			34.9	9.29	26.91	39.06		40	0	15		45	0	14.33		9.29	26.91		0	10.01		0	11
32	17	47		405	216	194		17	85	4			30	8.78	19.88	40.6		25	0	32		25	0	42		8.78	19.88		0	6.34		0	20
60	20	52		401	154	223		12	64	6			49	5	24.79	50.38		15	0	42		21	0	21.45		5	24.79		0	14.58		0	18
39	8	59		315	96.5	202		28	64	5			26.8	10.2	30.2	30.16		18	1	52		13.4	0.1	25.21		10.2	30.2		0.1	15.31		1	10
52	18	45		356	129.3	394		8	84	3			74.8	6.1	20.1	66		15	0	25		19.5	0	22.53		6.1	20.1		0	7.2		0	16
43	7	44		405	190	155		62	67	5			68.7	11.5	25	60		42	0	27		38.4	0	37		11.5	25		0	11		0	13
49	10	60		401	110	320		24	81	6			24.2	17.1	32	55		11	1	44		12.9	0.2	29		17.1	32		0.2	13.2		1	9
32	4	51		463	90	199		40	75	2			34.2	8	20	41		32	1	30		40.2	0.15	20		8	20		0.15	8		1	14
35	15	49		352	70	366		23	88	7			35.4	6	22	32		41	0	19		50.1	0	31		6	22		0	10		0	11

## Sheet: Suppl Fig 2
Fig Supp 2 g				Fig Supp 2 H
Lean	OxA	OxA+SB		ob/ob	SB	AM251
149	249	174		291	142	139
163	241	151		293	192	145
171	266	177		292	170	201
148	232	180		291	140	189
179	244	148		303	192	146
174	253	155		287	136	162
140	254	166		298	189	185
166	233	155		305	143	178
153	254	170		301	143	197
180	253	161		286	163	170
172	251	177		299	190	182
169	265	179		305	138	182
153	231	179		302	152	173
144	241	185		303	192	195
172	252	158		302	148	193
171	242	146		291	200	173
168	259	151		294	158	141
162	261	164		289	194	198
152	258	163		288	136	182
155	235	149		295	188	158
180	245	182		289	148	188
173	262	168		303	151	140
157	246	175		300	137	142
172	240	157		288	141	198
165	253	155		298	151	141
168	230	145		290	148	180
165	255	154		292	168	189
153	246	156		303	136	189
172	250	152		292	199	150
148	263	145		292	154	142

[truncated: 1 more sheets: Suppl Fig 3]
